# Supplementary material for: A Single Dose of a Hybrid hAdV5-Based Anti-COVID-19 Vaccine Induces a Long-Lasting Immune Response and Broad Coverage against VOC
Source: Vaccines (Basel). 2021 Sep 29;9(10):1106. doi: 10.3390/vaccines9101106 (PMC8537385; doi:10.3390/vaccines9101106)
Supplement: Supplementary file 1 [file vaccines-09-01106-s001.zip]

Archive with 1 entries (1 files):
- vaccines-1368068-SM.pdf
